# Supplementary material for: Correction: Production Conditions Affect the In Vitro Anti-Tumoral Effects of a High Concentration Multi-Strain Probiotic Preparation
Source: PLoS One. 2019 Feb 22;14(2):e0213134. doi: 10.1371/journal.pone.0213134 (PMC6386502; doi:10.1371/journal.pone.0213134)
Supplement: S3 File — Global data. (XLSX) [file pone.0213134.s003.xlsx]

## Sheet: VAN DER REST 2.2.2016
Sample	Live	Dead	Ratio Live/Dead	%Live	%Dead	Live	Dead	Ratio Live/Dead	%Live	%Dead	Live	Dead	Ratio Live/Dead	%Live	%Dead
Probe	507132	507132	507132	507132	507132	TM091	TM091	TM091	TM091	TM091	512058	512058	512058	512058	512058
Fields	1A	1B	1A/1B	1C	1D	2A	2B	2A/2B	2C	2D	3A	3B	3A/3B	3C	3D
1	631	945	0.667725	40.0381	59.9619	733	328	2.23476	69.0858	30.9142	310	576	0.538194	34.9887	65.0113
2	804	936	0.858974	46.2069	53.7931	455	307	1.48208	59.7113	40.2887	442	502	0.880478	46.822	53.178
3	508	811	0.626387	38.514	61.486	579	316	1.83228	64.6927	35.3073	323	479	0.674322	40.2743	59.7257
4	553	823	0.671932	40.189	59.811	776	382	2.03141	67.0121	32.9879	362	480	0.754167	42.9929	57.0071
5	667	745	0.895302	47.238	52.762	610	439	1.38952	58.1506	41.8494	401	485	0.826804	45.2596	54.7404
6	523	721	0.725381	42.0418	57.9582	803	219	3.66667	78.5714	21.4286	378	458	0.825328	45.2153	54.7847
7	859	958	0.89666	47.2757	52.7243	725	284	2.55282	71.8533	28.1467	366	412	0.88835	47.0437	52.9563
8	651	775	0.84	45.6522	54.3478	451	277	1.62816	61.9505	38.0495	351	485	0.723711	41.9856	58.0144
9	782	810	0.965432	49.1206	50.8794	519	317	1.63722	62.0813	37.9187	323	468	0.690171	40.8344	59.1656
10	665	712	0.933989	48.2934	51.7066	377	277	1.36101	57.6453	42.3547	274	385	0.711688	41.5781	58.4219
AVG	664.3	823.6	0.808178	44.457	55.543	602.8	314.6	1.98159	65.0754	34.9246	353	473	0.751321	42.6995	57.3005
SD	119.886	92.6765	0.123721	3.88061	3.88061	151.099	60.7055	0.705795	6.65604	6.65604	48.2977	51.1403	0.107531	3.64265	3.64265
CV	18.047	11.2526	15.3087	8.72891	6.98666	25.0662	19.2961	35.6176	10.2282	19.0583	13.6821	10.8119	14.3122	8.53091	6.3571
Total	-	-		-		-	-		-		-	-		-
Measurements	Lately marketed	Lately marketed	Original	Original
	live (%)	dead (%)	live (%)	dead (%)
1	40	60	69.1	30.9
2	46.2	53.8	59.7	40.3
3	38.5	61.5	64.7	35.3
4	40.2	59.8	67	33
5	47.2	52.8	58.2	41.8
6	42	58	78.6	21.4
7	47.3	52.7	71.9	28.1
8	45.7	54.3	62	38
9	49.1	50.9	62.1	37.9
10	48.3	51.7	57.6	42.4
Mean	44.45	55.55	65.09	34.91
SD	3.42	3.42	5.248	5.248
							Original VSL#3		Newfound VSL#3 (lot 507132)		Newfound VSL#3 (lot 512058)
							live	dead	live	dead	live	dead
						MEAN	65.08	34.92	44.46	55.54	42.6995	57.3005
						SD	6.66	6.66	3.88	3.88	3.64265	3.64265
						TTEST vs 50	1.09061e-07	1.09061e-07
						TTEST vs 51	2.58648e-08	2.58648e-08

## Sheet: CACO-2 VIABILITY 8.2.2016
8.2.2016
CaCo2 CELLS								ORIGINAL VSL#3 1mg/ml
T0	S1	S2						ORIGINAL VSL#3 5mg/ml
CONTROL	54400	54400						ORIGINAL VSL#3 10mg/ml
512058 1mg/ml	54400	54400
512058 5mg/ml	54400	54400						NEWFOUND VSL#3 1mg/ml
512058 10mg/ml	54400	54400						NEWFOUND VSL#3 5mg/ml
TM091 1mg/ml	54400	54400						NEWFOUND VSL#3 10mg/ml
TM091 5 mg/ml	54400	54400
TM091 10 mg/ml	54400	54400
507132 1mg/ml	54400	54400
507132 5mg/ml	54400	54400
507132 10mg/ml	54400	54400
CaCo2 CELLS
12h	S1	S2	mean	sd	% SD vs mean	TTEST VS CONTROL	TTEST VS NEWFOUND
CONTROL	65600	63800	64700	1272.79	1.96722					12h
512058 1mg/ml	64200	61300	62750	2050.61	3.2679	0.37154	0.981219			24h
512058 5mg/ml	61000	59810	60405	841.457	1.39303	0.0576942	0.136625			48h
512058 10mg/ml	53980	55500	54740	1074.8	1.96347	0.0137009	0.0483988
TM091 1mg/ml	63900	61500	62700	1697.06	2.70663	0.314006	0.63333
TM091 5mg/ml	58000	55000	56500	2121.32	3.75455	0.0426204	0.0704915
TM091 10mg/ml	49900	51100	50500	848.528	1.68025	0.0057524	0.0135431
507132 1mg/ml	62000	66000	64000	2828.43	4.41942	0.779848
507132 5mg/ml	61700	63100	62400	989.949	1.58646	0.181178
507132 10mg/ml	58800	60600	59700	1272.79	2.13198	0.0591126
CaCo2 CELLS
24h	S1	S2	mean	sd	% SD vs mean	TTEST VS CONTROL	TTEST VS NEWFOUND
CONTROL	69000	71600	70300	1838.48	2.61519
512058 1mg/ml	68000	67500	67750	353.553	0.52185	0.193921	0.0452734
512058 5mg/ml	57900	58900	58400	707.107	1.2108	0.0134244	0.364447
512058 10mg/ml	55100	54900	55000	141.421	0.25713	0.007184	0.0958312
TM091 1mg/ml	62000	58800	60400	2262.74	3.74626	0.0407319	0.132969
TM091 5mg/ml	54000	58000	56000	2828.43	5.05076	0.0267153	0.292893
TM091 10mg/ml	49000	52000	50500	2121.32	4.20063	0.00990099	0.11852
507132 1mg/ml	64000	65300	64650	919.239	1.42187	0.0602565
507132 5mg/ml	62000	58000	60000	2828.43	4.71405	0.0496715
507132 10mg/ml	54600	57600	56100	2121.32	3.78132	0.0189851
CaCo2 CELLS
48h	S1	S2	mean	sd	% SD vs mean	TTEST VS CONTROL	TTEST VS NEWFOUND
CONTROL	91200	94500	92850	2333.45	2.51314
512058 1mg/ml	92700	93100	92900	282.843	0.304459	0.978733	0.000705164
512058 5mg/ml	89000	88400	88700	424.264	0.478313	0.131782	0.000374399
512058 10mg/ml	84600	85000	84800	282.843	0.333541	0.0400839	0.00171639
TM091 1mg/ml	81100	80600	80850	353.553	0.437295	0.0187967	0.0103109
TM091 5mg/ml	73200	73200	73200	0	0	0.00697716	0.0143994
TM091 10mg/ml	64600	62900	63750	1202.08	1.88562	0.00404355	0.00191255
507132 1mg/ml	93500	91200	92350	1626.35	1.76107	0.826864
507132 5mg/ml	90300	86600	88450	2616.3	2.95794	0.217894
507132 10mg/ml	85600	84800	85200	565.685	0.66395	0.0458906
CaCo2 CELLS	cellule morte 12 h				% cellule morte 12 h
12h	S1	S2	mean	sd	S1	S2	mean	sd
CONTROL	620	800	710	127.279	0.936273	1.23839	1.08733	0.213629
512058 1mg/ml	900	870	885	21.2132	1.38249	1.39939	1.39094	0.0119503
512058 5mg/ml	1900	2320	2110	296.985	3.02067	3.73411	3.37739	0.504477
512058 10mg/ml	3300	3900	3600	424.264	5.76117	6.56566	6.16341	0.568856
TM091 1mg/ml	990	1230	1110	169.706	1.52566	1.96078	1.74322	0.30768
TM091 5mg/ml	3100	3900	3500	565.685	5.07365	6.62139	5.84752	1.09442
TM091 10mg/ml	9300	10200	9750	636.396	15.7095	16.6395	16.1745	0.657622
507132 1mg/ml	600	750	675	106.066	0.958466	1.1236	1.04103	0.116764
507132 5mg/ml	2300	2300	2300	0	3.59375	3.51682	3.55528	0.054398
507132 10mg/ml	6700	4100	5400	1838.48	10.229	6.33694	8.28297	2.75211
CaCo2 CELLS	cellule morte 24 h				cellule morte 24 h
24h	S1	S2	mean	sd	S1	S2	mean	sd
CONTROL	2000	3800	2900	1272.79	2.8169	5.03979	3.92834	1.57182
512058 1mg/ml	3100	4000	3550	636.396	4.36006	5.59441	4.97723	0.872817
512058 5mg/ml	7900	9320	8610	1004.09	12.0061	13.6617	12.8339	1.17069
512058 10mg/ml	8300	9900	9100	1131.37	13.0915	15.2778	14.1846	1.54594
TM091 1mg/ml	4800	2830	3815	1393	7.18563	4.59192	5.88877	1.83403
TM091 5mg/ml	9100	7200	8150	1343.5	14.4216	11.0429	12.7322	2.38904
TM091 10mg/ml	22000	18500	20250	2474.87	30.9859	26.2411	28.6135	3.35507
507132 1mg/ml	3100	2050	2575	742.462	4.61997	3.0438	3.83189	1.11452
507132 5mg/ml	5300	4300	4800	707.107	7.87519	6.90209	7.38864	0.688085
507132 10mg/ml	13700	10100	11900	2545.58	20.0586	14.9188	17.4887	3.63439
CaCo2 CELLS	cellule morte 48 h				cellule morte 48 h
48h	S1	S2	mean	sd	S1	S2	mean	sd
CONTROL	8200	7550	7875	459.619	8.2495	7.39833	7.82392	0.601863
512058 1mg/ml	8210	7500	7855	502.046	8.13596	7.45527	7.79562	0.481324
512058 5mg/ml	8990	9100	9045	77.7817	9.17441	9.33333	9.25387	0.112379
512058 10mg/ml	15300	12900	14100	1697.06	15.3153	13.1767	14.246	1.51222
TM091 1mg/ml	9200	7200	8200	1414.21	10.1883	8.20046	9.19436	1.40559
TM091 5mg/ml	12100	13200	12650	777.817	14.1852	15.2778	14.7315	0.772549
TM091 10mg/ml	31000	39500	35250	6010.41	32.4268	38.5742	35.5005	4.3469
507132 1mg/ml	7800	8230	8015	304.056	7.6999	8.27718	7.98854	0.408198
507132 5mg/ml	10300	9300	9800	707.107	10.2386	9.6976	9.96809	0.382521
507132 10mg/ml	17700	15100	16400	1838.48	17.1346	15.1151	16.1248	1.42796

## Sheet: HT1080 VIABILITY 15.2.2016
15.2.2016							ORIGINAL VSL#3 1mg/ml
HT1080 CELLS							ORIGINAL VSL#3 5mg/ml
T0	S1	S2					ORIGINAL VSL#3 10mg/ml
CONTROL	20000	20000
512058 1mg/ml	20000	20000					NEWFOUND VSL#3 1mg/ml
512058 5mg/ml	20000	20000					NEWFOUND VSL#3 5mg/ml
512058 10mg/ml	20000	20000					NEWFOUND VSL#3 10mg/ml
TM091 1mg/ml	20000	20000
TM091 5 mg/ml	20000	20000
TM091 10 mg/ml	20000	20000
507132 1mg/ml	20000	20000
507132 5mg/ml	20000	20000
507132 10mg/ml	20000	20000
HT1080 CELLS
12h	S1	S2	mean	sd	% SD vs mean	TTEST VS CONTROL	TTEST VS NEWFOUND
CONTROL	46300	44300	45300	1414.21	3.12188
512058 1mg/ml	46890	47300	47095	289.914	0.615594	0.220748	0.0264551
512058 5mg/ml	35800	33900	34850	1343.5	3.8551	0.0169793	0.739649
512058 10mg/ml	33100	34700	33900	1131.37	3.33738	0.0123853	0.181612
TM091 1mg/ml	42000	43400	42700	989.949	2.31838	0.166906	0.0695916
TM091 5 mg/ml	34600	36000	35300	989.949	2.80439	0.014575	0.180768
TM091 10 mg/ml	31500	32500	32000	707.107	2.20971	0.00699251	0.155011
507132 1mg/ml	51000	47600	49300	2404.16	4.8766	0.179735
507132 5mg/ml	32600	34000	33300	989.949	2.97282	0.0101893
507132 10mg/ml	35800	33600	34700	1555.63	4.4831	0.019107
HT1080 CELLS
24h	S1	S2	mean	sd	% SD vs mean	TTEST VS CONTROL	TTEST VS NEWFOUND
CONTROL	53000	55000	54000	1414.21	2.61891
512058 1mg/ml	51800	53400	52600	1131.37	2.1509	0.388407	0.106675
512058 5mg/ml	54100	52600	53350	1060.66	1.98812	0.654894	0.0174076
512058 10mg/ml	49700	47200	48450	1767.77	3.64864	0.0740672	0.0991848
TM091 1mg/ml	48000	50000	49000	1414.21	2.88615	0.0715233	0.292893
TM091 5 mg/ml	43000	45000	44000	1414.21	3.21412	0.0194193	0.0532084
TM091 10 mg/ml	45000	44000	44500	707.107	1.589	0.0135691	0.333333
507132 1mg/ml	52000	50000	51000	1414.21	2.77297	0.16795
507132 5mg/ml	53000	50000	51500	2121.32	4.11907	0.29986
507132 10mg/ml	48000	45000	46500	2121.32	4.56198	0.0532084
HT1080 CELLS
48h	S1	S2	mean	sd	% SD vs mean	TTEST VS CONTROL	TTEST VS NEWFOUND
CONTROL	105500	100700	103100	3394.11	3.29206
512058 1mg/ml	98100	91300	94700	4808.33	5.07743	0.181024	0.277495
512058 5mg/ml	88200	86500	87350	1202.08	1.37617	0.0251508	0.0103078
512058 10mg/ml	71300	68200	69750	2192.03	3.1427	0.0072591	0.00482996
TM091 1mg/ml	91000	84800	87900	4384.06	4.98756	0.0605464	0.621886
TM091 5 mg/ml	69000	72000	70500	2121.32	3.00897	0.00745283	0.0199464
TM091 10 mg/ml	46400	47200	46800	565.685	1.20873	0.00186247	0.00603384
507132 1mg/ml	88700	90900	89800	1555.63	1.73233	0.0372172
507132 5mg/ml	86500	83600	85050	2050.61	2.41106	0.0232929
507132 10mg/ml	62900	60700	61800	1555.63	2.51721	0.00406145
HT1O80 CELLS	cellule morte 12 h				% cellule morte 12 h
12h	S1	S2	mean	sd	S1	S2	mean	sd
CONTROL	0	0	0	0	0	0	0	0
512058 1mg/ml	0	0	0	0	0	0	0	0
512058 5mg/ml	0	0	0	0	0	0	0	0
512058 10mg/ml	1	0	0.5	0.707107	0.00302106	0	0.00151053	0.00213621
TM091 1mg/ml	0	2	1	1.41421	0	0.00460808	0.00230404	0.00325841
TM091 5mg/ml	4	2	3	1.41421	0.0115594	0.00555525	0.0085573	0.00424555
TM091 10mg/ml	36	52	44	11.3137	0.114155	0.159744	0.13695	0.0322364
507132 1mg/ml	0	0	0	0	0	0	0	0
507132 5mg/ml	0	3	1.5	2.12132	0	0.00882275	0.00441138	0.00623863
507132 10mg/ml	5	10	7.5	3.53553	0.0139645	0.029753	0.0218588	0.0111642
HT1O80 CELLS	cellule morte 24 h				cellule morte 24 h
24h	S1	S2	mean	sd	S1	S2	mean	sd
CONTROL	41	23	32	12.7279	0.0772987	0.0418007	0.0595497	0.0251009
512058 1mg/ml	30	51	40.5	14.8492	0.0578815	0.0954145	0.076648	0.0265398
512058 5mg/ml	45	65	55	14.1421	0.0831102	0.123422	0.103266	0.0285045
512058 10mg/ml	39	64	51.5	17.6777	0.0784093	0.13541	0.106909	0.0403053
TM091 1mg/ml	81	75	78	4.24264	0.168466	0.149775	0.159121	0.0132161
TM091 5mg/ml	120	186	153	46.669	0.278293	0.411632	0.344963	0.0942848
TM091 10mg/ml	1900	2010	1955	77.7817	4.05117	4.36862	4.20989	0.224466
507132 1mg/ml	50	62	56	8.48528	0.0960615	0.123846	0.109954	0.0196469
507132 5mg/ml	69	40	54.5	20.5061	0.130019	0.0799361	0.104978	0.0354143
507132 10mg/ml	56	42	49	9.89949	0.116531	0.0932463	0.104889	0.0164646
HT1O80 CELLS	cellule morte 48 h				cellule morte 48 h
48h	S1	S2	mean	sd	S1	S2	mean	sd
CONTROL	1300	1430	1365	91.9239	1.21723	1.40018	1.3087	0.129364
512058 1mg/ml	1220	1500	1360	197.99	1.22835	1.61638	1.42237	0.274376
512058 5mg/ml	1790	1400	1595	275.772	1.98911	1.59272	1.79091	0.280291
512058 10mg/ml	2300	1900	2100	282.843	3.125	2.71041	2.91771	0.293157
TM091 1mg/ml	2200	2500	2350	212.132	2.36052	2.86369	2.6121	0.355797
TM091 5mg/ml	3900	2600	3250	919.239	5.34979	3.48525	4.41752	1.31843
TM091 10mg/ml	7900	7200	7550	494.975	14.5488	13.2353	13.892	0.928791
507132 1mg/ml	1800	1230	1515	403.051	1.98895	1.33507	1.66201	0.462363
507132 5mg/ml	1300	2300	1800	707.107	1.48064	2.67753	2.07908	0.846332
507132 10mg/ml	1700	1900	1800	141.421	2.63158	3.03514	2.83336	0.285363

## Sheet: Jurkat VIABILITY 22.2.2016
Jurkat CELLS 22.2.2016							ORIGINAL VSL#3 1mg/ml
T0	S1	S2					ORIGINAL VSL#3 5mg/ml
CONTROL	500000	500000					ORIGINAL VSL#3 10mg/ml
512058 1mg/ml	500000	500000
512058 5mg/ml	500000	500000					NEWFOUND VSL#3 1mg/ml
512058 10mg/ml	500000	500000					NEWFOUND VSL#3 5mg/ml
TM091 1mg/ml	500000	500000					NEWFOUND VSL#3 10mg/ml
TM091 5 mg/ml	500000	500000
TM091 10 mg/ml	500000	500000
507132 10mg/ml	500000	500000
507132 1mg/ml	500000	500000
507132 5mg/ml	500000	500000
12h	S1	S2	mean	sd	% SD vs mean	TTEST VS CONTROL	TTEST VS NEWFOUND
CONTROL	573000	610000	591500	26163	4.42315
512058 1mg/ml	590200	602000	596100	8343.86	1.39974	0.834793	0.634006
512058 5mg/ml	603000	590000	596500	9192.39	1.54105	0.822557	0.86526
512058 10mg/ml	601000	610000	605500	6363.96	1.05103	0.538684	0.0798674
TM091 1mg/ml	630000	587000	608500	30405.6	4.99681	0.609788	0.593397
TM091 5 mg/ml	617000	583000	600000	24041.6	4.00694	0.767341	0.71896
TM091 10 mg/ml	567000	583000	575000	11313.7	1.9676	0.499021	0.314747
507132 1mg/ml	607000	577000	592000	21213.2	3.58331	0.985157
507132 5mg/ml	603000	580000	591500	16263.5	2.74953	1
507132 10mg/ml	617000	583000	600000	24041.6	4.00694	0.767341
24h	S1	S2	mean	sd	% SD vs mean	TTEST VS CONTROL	TTEST VS NEWFOUND
CONTROL	788000	800000	794000	8485.28	1.06868
512058 1mg/ml	791000	804000	688500	7778.17	1.12973	0.73057	0.0233553
512058 5mg/ml	769000	781000	775000	8485.28	1.09488	0.154511	0.0121769
512058 10mg/ml	683000	694000	688500	7778.17	1.12973	0.00589963	0.0372046
TM091 1mg/ml	700000	667000	683500	23334.5	3.41398	0.0243277	0.0377266
TM091 5 mg/ml	663000	638000	650500	17677.7	2.71755	0.0092073	0.0265013
TM091 10 mg/ml	623000	593000	608000	21213.2	3.48901	0.00745991	0.0769231
507132 1mg/ml	770000	790000	780000	14142.1	1.81309	0.35285
507132 5mg/ml	750000	733000	741500	12020.8	1.62115	0.0371024
507132 10mg/ml	665000	695000	680000	21213.2	3.11959	0.0194977
48h	S1	S2	mean	sd	% SD vs mean	TTEST VS CONTROL	TTEST VS NEWFOUND
CONTROL	1132500	1070000	1101250	44194.2	4.01309
512058 1mg/ml	1002400	997000	999700	3818.38	0.381952	0.0836132	0.0635151
512058 5mg/ml	1010300	1003200	1006750	5020.46	0.49868	0.0952102	0.00620093
512058 10mg/ml	1000200	999200	999700	707.107	0.0707319	0.0830874	0.0014811
TM091 1mg/ml	912500	850000	881250	44194.2	5.01494	0.0380646	0.0693638
TM091 5 mg/ml	730000	770000	750000	28284.3	3.77124	0.0109741	0.00687293
TM091 10 mg/ml	687500	662500	675000	17677.7	2.61891	0.00617718	0.0030722
507132 1mg/ml	1015000	1085000	1050000	49497.5	4.71405	0.38874
507132 5mg/ml	990000	990000	990000	0	0	0.070645
507132 10mg/ml	900000	900000	900000	0	0	0.0232733
JURKAT	cellule morte 12 h				% cellule morte 12 h
12h	S1	S2	mean	sd	S1	S2	mean	sd
CONTROL	100	162	131	43.8406	0.017449	0.0265503	0.0219996	0.00643564
512058 1mg/ml	202	198	200	2.82843	0.034214	0.0328796	0.0335468	0.000943581
512058 5mg/ml	301	200	250.5	71.4178	0.0498922	0.0338868	0.0418895	0.0113175
512058 10mg/ml	108	120	114	8.48528	0.0179668	0.0196683	0.0188175	0.0012031
TM091 1mg/ml	440	500	470	42.4264	0.0697925	0.0851064	0.0774495	0.0108285
TM091 5mg/ml	740	891	815.5	106.773	0.119791	0.152597	0.136194	0.023197
TM091 10mg/ml	1201	1380	1290.5	126.572	0.211369	0.236148	0.223758	0.0175213
507132 1mg/ml	109	290	199.5	127.986	0.0179539	0.0502347	0.0340943	0.022826
507132 5mg/ml	239	345	292	74.9533	0.0396195	0.0594474	0.0495334	0.0140205
507132 10mg/ml	404	242	323	114.551	0.0654353	0.0414922	0.0534637	0.0169303
JURKAT	cellule morte 24 h				cellule morte 24 h
24h	S1	S2	mean	sd	S1	S2	mean	sd
CONTROL	13200	13800	13500	424.264	1.64753	1.69575	1.67164	0.0340964
512058 1mg/ml	15000	14000	14500	707.107	1.86104	1.71149	1.78627	0.105748
512058 5mg/ml	23700	24900	24300	848.528	2.98978	3.08971	3.03975	0.0706623
512058 10mg/ml	40200	39200	39700	707.107	5.55863	5.34643	5.45253	0.150049
TM091 1mg/ml	29900	30200	30050	212.132	4.09645	4.33161	4.21403	0.166284
TM091 5mg/ml	59800	64000	61900	2969.85	8.27338	9.11681	8.6951	0.596394
TM091 10mg/ml	141900	132000	136950	7000.36	18.5514	18.2069	18.3792	0.243632
507132 1mg/ml	15900	16200	16050	212.132	2.02316	2.00943	2.01629	0.00970944
507132 5mg/ml	39300	34000	36650	3747.67	4.9791	4.43286	4.70598	0.38625
507132 10mg/ml	59600	62000	60800	1697.06	8.22523	8.19022	8.20773	0.024751
JURKAT	cellule morte 48 h				cellule morte 48 h
48h	S1	S2	mean	sd	S1	S2	mean	sd
CONTROL	14300	11400	12850	2050.61	1.24695	1.05419	1.15057	0.136301
512058 1mg/ml	21200	21500	21350	212.132	2.07112	2.11095	2.09103	0.0281612
512058 5mg/ml	131700	141400	136550	6858.94	11.5324	12.3537	11.943	0.580719
512058 10mg/ml	392300	391900	392100	282.843	28.1724	28.172	28.1722	0.000283995
TM091 1mg/ml	224000	253000	238500	20506.1	19.7096	22.9374	21.3235	2.28241
TM091 5mg/ml	337000	349000	343000	8485.28	31.5839	31.1886	31.3862	0.279533
TM091 10mg/ml	979000	952000	965500	19091.9	58.7459	58.9656	58.8557	0.155386
507132 1mg/ml	29000	30200	29600	848.528	2.77778	2.70803	2.74291	0.049316
507132 5mg/ml	313000	333000	323000	14142.1	24.0215	25.1701	24.5958	0.812168
507132 10mg/ml	403000	395000	399000	5656.85	30.9286	30.5019	30.7153	0.301719

## Sheet: HT1080 VIABILITY 29.2.2016
HT1080 CELLS 29.2.2016							ORIGINAL VSL#3 1mg/ml
T0	S1	S2					ORIGINAL VSL#3 5mg/ml
CONTROL	286000	286000					ORIGINAL VSL#3 10mg/ml
TM091 1mg/ml	286000	286000
TM091 5 mg/ml	286000	286000					NEWFOUND VSL#3 1mg/ml
TM091 10 mg/ml	286000	286000					NEWFOUND VSL#3 5mg/ml
507132 1mg/ml	286000	286000					NEWFOUND VSL#3 10mg/ml
507132 5mg/ml	286000	286000
507132 10mg/ml	286000	286000
HT1080 CELLS
12h	S1	S2	mean	sd	% SD vs mean	TTEST VS CONTROL	TTEST VS NEWFOUND
CONTROL	347100	348900	348000	1272.79	0.365745
TM091 1mg/ml	315000	282300	298650	23122.4	7.7423	0.0947145	0.103783
TM091 5 mg/ml	259500	250200	254850	6576.09	2.58038	0.00257532	0.0282411
TM091 10 mg/ml	236100	234000	235050	1484.92	0.631748	0.000149876	0.0823996
507132 1mg/ml	351600	342600	347100	6363.96	1.83347	0.862639
507132 5mg/ml	321000	303600	312300	12303.7	3.93969	0.0551091
507132 10mg/ml	298500	268800	283650	21001.1	7.40387	0.0495139
HT1080 CELLS
24h	S1	S2	mean	sd	% SD vs mean	TTEST VS CONTROL	TTEST VS NEWFOUND
CONTROL	396800	398800	397800	1414.21	0.355509
TM091 1mg/ml	359400	360000	359700	424.264	0.117949	0.000750046	0.00191284
TM091 5 mg/ml	321900	321100	321500	565.685	0.175952	0.000199195	0.00252158
TM091 10 mg/ml	308100	313300	310700	3676.96	1.18344	0.00102131	0.0148433
507132 1mg/ml	390300	387800	389050	1767.77	0.45438	0.0318776
507132 5mg/ml	382400	388800	385600	4525.48	1.17362	0.0679144
507132 10mg/ml	359400	349900	354650	6717.51	1.89413	0.0124197
HT1080 CELLS
48h	S1	S2	mean	sd	% SD vs mean	TTEST VS CONTROL	TTEST VS NEWFOUND
CONTROL	700000	766000	733000	46669	6.36686
TM091 1mg/ml	457700	445200	451450	8838.83	1.95788	0.0139338	0.0155632
TM091 5 mg/ml	362200	378000	370100	11172.3	3.01872	0.0086299	0.019973
TM091 10 mg/ml	342000	333000	337500	6363.96	1.88562	0.00701692	0.186297
507132 1mg/ml	518100	508700	513400	6646.8	1.29466	0.0222732
507132 5mg/ml	454100	438900	446500	10748	2.40717	0.0136847
507132 10mg/ml	383000	475000	429000	65053.8	15.1641	0.0329744
HT1O80 CELLS	cellule morte 12 h				% cellule morte 12 h
12h	S1	S2	mean	sd	S1	S2	mean	sd
CONTROL	201	410	305.5	147.785	0.0578749	0.117374	0.0876246	0.0420724
TM091 1mg/ml	1502	1841	1671.5	239.709	0.474563	0.647918	0.56124	0.122581
TM091 5mg/ml	2030	1991	2010.5	27.5772	0.776202	0.789481	0.782841	0.00938996
TM091 10mg/ml	11500	9800	10650	1202.08	4.64459	4.01969	4.33214	0.441871
507132 1mg/ml	709	901	805	135.765	0.201244	0.262299	0.231771	0.0431726
507132 5mg/ml	1201	1580	1390.5	267.993	0.372749	0.517727	0.445238	0.102515
507132 10mg/ml	3980	4001	3990.5	14.8492	1.31579	1.46664	1.39121	0.106665
HT1O80 CELLS	cellule morte 24 h				cellule morte 24 h
24h	S1	S2	mean	sd	S1	S2	mean	sd
CONTROL	2200	1930	2065	190.919	0.551378	0.481621	0.5165	0.0493259
TM091 1mg/ml	4510	5200	4855	487.904	1.23932	1.42388	1.3316	0.130504
TM091 5mg/ml	14090	12000	13045	1477.85	4.19358	3.60252	3.89805	0.417939
TM091 10mg/ml	28200	30010	29105	1279.86	8.38537	8.74137	8.56337	0.25173
507132 1mg/ml	6520	5905	6212.5	434.871	1.64306	1.49985	1.57146	0.101264
507132 5mg/ml	6980	7540	7260	395.98	1.79259	1.90241	1.8475	0.07765
507132 10mg/ml	5900	7830	6865	1364.72	1.61511	2.1888	1.90196	0.405661
HT1O80 CELLS	cellule morte 48 h				cellule morte 48 h
48h	S1	S2	mean	sd	S1	S2	mean	sd
CONTROL	6390	8502	7446	1493.41	0.904599	1.09774	1.00117	0.136569
TM091 1mg/ml	12400	21500	16950	6434.67	2.63774	4.60681	3.62228	1.39235
TM091 5mg/ml	38000	39600	38800	1131.37	9.49525	9.48276	9.48901	0.00883442
TM091 10mg/ml	50000	50000	50000	0	12.7551	13.0548	12.905	0.21194
507132 1mg/ml	6000	7400	6700	989.949	1.14482	1.43383	1.28933	0.204362
507132 5mg/ml	7200	8200	7700	707.107	1.56081	1.83404	1.69742	0.193206
507132 10mg/ml	8300	0	4150	5868.99	2.12113	0	1.06057	1.49987

## Sheet: JURKAT VIABILITY 29.2.2016
Jurkat CELLS 29.2.2016							ORIGINAL VSL#3 1mg/ml
T0	S1	S2					ORIGINAL VSL#3 5mg/ml
CONTROL	500000	500000					ORIGINAL VSL#3 10mg/ml
TM091 1mg/ml	500000	500000
TM091 5 mg/ml	500000	500000					NEWFOUND VSL#3 1mg/ml
TM091 10 mg/ml	500000	500000					NEWFOUND VSL#3 5mg/ml
507132 1mg/ml	500000	500000					NEWFOUND VSL#3 10mg/ml
507132 5mg/ml	500000	500000
507132 10mg/ml	500000	500000
Jurkat CELLS
12h	S1	S2	mean	sd	% SD vs mean	TTEST VS CONTROL	TTEST VS NEWFOUND
CONTROL	565000	585600	575300	14566.4	2.53197
TM091 1mg/ml	604800	543500	574150	43345.6	7.54953	0.974859	0.808249
TM091 5 mg/ml	592300	560600	576450	22415.3	3.8885	0.957021	0.740133
TM091 10 mg/ml	514300	539600	526950	17889.8	3.39497	0.0974745	0.135102
507132 1mg/ml	592300	573700	583000	13152.2	2.25595	0.634759
507132 5mg/ml	582700	553900	568300	20364.7	3.58344	0.730749
507132 10mg/ml	578800	556800	567800	15556.3	2.73976	0.668034
Jurkat CELLS
24h	S1	S2	mean	sd	% SD vs mean	TTEST VS CONTROL	TTEST VS NEWFOUND
CONTROL	772200	785000	778600	9050.97	1.16247
TM091 1mg/ml	626000	633600	629800	5374.01	0.853289	0.00249274	0.00264304
TM091 5 mg/ml	609700	615200	612450	3889.09	0.635005	0.00175307	0.00634898
TM091 10 mg/ml	570500	601100	585800	21637.5	3.69366	0.00731829	0.0585984
507132 1mg/ml	761700	751100	756400	7495.33	0.990922	0.11619
507132 5mg/ml	754600	734200	744400	14425	1.9378	0.104835
507132 10mg/ml	645000	658300	741500	12020.8	1.62115	0.00524395
Jurkat CELLS
48h	S1	S2	mean	sd	% SD vs mean	TTEST VS CONTROL	TTEST VS NEWFOUND
CONTROL	1121000	1037200	1079100	59255.5	5.4912
TM091 1mg/ml	903300	845300	874300	41012.2	4.69086	0.0566944	0.08436
TM091 5 mg/ml	722700	739400	731050	11808.7	1.6153	0.0147359	0.134956
TM091 10 mg/ml	680600	636100	658350	31466.3	4.77956	0.012476	0.00780597
507132 1mg/ml	1084000	998200	1041100	60669.8	5.82747	0.591091
507132 5mg/ml	994000	841700	917850	107692	11.7331	0.204713
507132 10mg/ml	919100	909600	914350	6717.51	0.734676	0.0597054
JURKAT	cellule morte 12 h				% cellule morte 12 h
12h	S1	S2	mean	sd	S1	S2	mean	sd
CONTROL	11050	9100	10075	1378.86	1.91824	1.53018	1.72421	0.274395
TM091 1mg/ml	10850	15840	13345	3528.46	1.76236	2.83191	2.29714	0.756282
TM091 5mg/ml	41000	31900	36450	6434.67	6.47402	5.38397	5.929	0.770788
TM091 10mg/ml	121500	119900	120700	1131.37	19.1098	18.1804	18.6451	0.657145
507132 1mg/ml	11700	8700	10200	2121.32	1.93709	1.49382	1.71545	0.313437
507132 5mg/ml	12200	15500	13850	2333.45	2.05076	2.72216	2.38646	0.474751
507132 10mg/ml	23900	34000	28950	7141.78	3.96549	5.75491	4.8602	1.26531
JURKAT	cellule morte 24 h				cellule morte 24 h
24h	S1	S2	mean	sd	S1	S2	mean	sd
CONTROL	13000	11000	12000	1414.21	1.65563	1.38191	1.51877	0.193549
TM091 1mg/ml	46000	51000	48500	3535.53	6.84524	7.44961	7.14742	0.427352
TM091 5mg/ml	126000	135000	130500	6363.96	17.1265	17.9952	17.5609	0.614232
TM091 10mg/ml	292000	309000	300500	12020.8	33.8551	33.9523	33.9037	0.0687594
507132 1mg/ml	16500	19000	17750	1767.77	2.12028	2.46721	2.29374	0.24532
507132 5mg/ml	39900	27500	33700	8768.12	5.02203	3.61035	4.31619	0.998209
507132 10mg/ml	35800	47830	41815	8506.49	5.25852	6.77354	6.01603	1.07128
JURKAT	cellule morte 48 h				cellule morte 48 h
48h	S1	S2	mean	sd	S1	S2	mean	sd
CONTROL	4090	3870	3980	155.563	0.363526	0.371733	0.36763	0.00580284
TM091 1mg/ml	134000	127000	130500	4949.75	12.9182	13.0618	12.99	0.101582
TM091 5mg/ml	437000	516000	476500	55861.4	37.6822	41.1024	39.3923	2.4185
TM091 10mg/ml	745000	761000	753000	11313.7	52.2587	54.47	53.3643	1.56361
507132 1mg/ml	195000	175000	185000	14142.1	15.2463	14.9165	15.0814	0.233217
507132 5mg/ml	257000	341000	299000	59397	20.5436	28.8323	24.6879	5.86104
507132 10mg/ml	330000	395000	362500	45961.9	26.419	30.2775	28.3483	2.72834

## Sheet: JURKAT VIABILITY 7.3.2016
Jurkat CELLS 7.3.2016							ORIGINAL VSL#3 1mg/ml
T0	S1	S2					ORIGINAL VSL#3 5mg/ml
CONTROL	500000	500000					ORIGINAL VSL#3 10mg/ml
TM091 1mg/ml	500000	500000
TM091 5 mg/ml	500000	500000					NEWFOUND VSL#3 1mg/ml
TM091 10 mg/ml	500000	500000					NEWFOUND VSL#3 5mg/ml
507132 1mg/ml	500000	500000					NEWFOUND VSL#3 10mg/ml
507132 5mg/ml	500000	500000
507132 10mg/ml	500000	500000
Jurkat CELLS
12h	S1	S2	mean	sd	% SD vs mean	TTEST VS CONTROL	TTEST VS NEWFOUND
CONTROL	589300	596800	593050	5303.3	0.894242
TM091 1mg/ml	577800	594300	586050	11667.3	1.99083	0.520649	0.475497
TM091 5 mg/ml	552600	577100	564850	17324.1	3.06703	0.158674	0.148595
TM091 10 mg/ml	554000	576900	565450	16192.7	2.86369	0.149092	0.177059
507132 1mg/ml	572500	582700	577600	7212.49	1.2487	0.134759
507132 5mg/ml	590800	609100	599950	12940.1	2.15686	0.557529
507132 10mg/ml	586100	602500	594300	11596.6	1.9513	0.902441
Jurkat CELLS
24h	S1	S2	mean	sd	% SD vs mean	TTEST VS CONTROL	TTEST VS NEWFOUND
CONTROL	733900	755600	744750	15344.2	2.06032
TM091 1mg/ml	640800	634200	637500	4666.9	0.732063	0.0109971	0.00988547
TM091 5 mg/ml	601600	614100	607850	8838.83	1.45411	0.00826208	0.00733596
TM091 10 mg/ml	559300	555100	557200	2969.85	0.532995	0.00345416	0.00204524
507132 1mg/ml	711800	726800	719300	10606.6	1.47457	0.193443
507132 5mg/ml	714900	730200	722550	10818.7	1.4973	0.236446
507132 10mg/ml	683000	672900	741500	12020.8	1.62115	0.03063
Jurkat CELLS
48h	S1	S2	mean	sd	% SD vs mean	TTEST VS CONTROL	TTEST VS NEWFOUND
CONTROL	887500	837500	862500	35355.3	4.09917
TM091 1mg/ml	501200	498300	499750	2050.61	0.410327	0.00473187	0.00758337
TM091 5 mg/ml	331000	298600	314800	22910.3	7.27772	0.00294531	0.00554541
TM091 10 mg/ml	233000	183000	208000	35355.3	16.9978	0.00290533	0.0706056
507132 1mg/ml	716500	758000	737250	29344.9	3.98032	0.0611769
507132 5mg/ml	573800	598200	586000	17253.4	2.94427	0.00997074
507132 10mg/ml	310000	293500	301750	11667.3	3.86653	0.00219685
Jurkat CELLS	cellule morte 12 h				% cellule morte 12 h
12h	S1	S2	mean	sd	S1	S2	mean	sd
CONTROL	1240	1590	1415	247.487	0.209977	0.265713	0.237845	0.0394111
TM091 1mg/ml	2600	2870	2735	190.919	0.447967	0.4806	0.464284	0.0230752
TM091 5mg/ml	9900	6890	8395	2128.39	1.76	1.17981	1.46991	0.410253
TM091 10mg/ml	21500	18800	20150	1909.19	3.73588	3.15595	3.44592	0.410073
507132 1mg/ml	1001	1890	1445.5	628.618	0.174542	0.323304	0.248923	0.10519
507132 5mg/ml	1995	2003	1999	5.65685	0.336541	0.327768	0.332155	0.00620367
507132 10mg/ml	2990	3075	3032.5	60.1041	0.507563	0.507782	0.507672	0.000155103
Jurkat CELLS	cellule morte 24 h				cellule morte 24 h
24h	S1	S2	mean	sd	S1	S2	mean	sd
CONTROL	8200	7930	8065	190.919	1.10497	1.0386	1.07178	0.0469344
TM091 1mg/ml	42540	44770	43655	1576.85	6.22531	6.59381	6.40956	0.260573
TM091 5mg/ml	64100	61800	62950	1626.35	9.62896	9.14336	9.38616	0.343369
TM091 10mg/ml	168400	190000	179200	15273.5	23.1414	25.4999	24.3207	1.66773
507132 1mg/ml	9001	9130	9065.5	91.2168	1.24875	1.24061	1.24468	0.00575764
507132 5mg/ml	41800	57320	49560	10974.3	5.52399	7.27855	6.40127	1.24066
507132 10mg/ml	98200	88320	93260	6986.21	12.5704	11.6024	12.0864	0.684463
Jurkat CELLS	cellule morte 48 h				cellule morte 48 h
48h	S1	S2	mean	sd	S1	S2	mean	sd
CONTROL	12500	12500	12500	0	1.38889	1.47059	1.42974	0.0577702
TM091 1mg/ml	129000	128700	128850	212.132	20.4697	20.5263	20.498	0.040039
TM091 5mg/ml	238000	239600	238800	1131.37	41.8278	44.5188	43.1733	1.90282
TM091 10mg/ml	447000	500000	473500	37476.7	65.7353	73.2064	69.4709	5.2829
507132 1mg/ml	107000	99900	103450	5020.46	12.9933	11.6447	12.319	0.953609
507132 5mg/ml	121000	138200	129600	12162.2	17.4151	18.767	18.091	0.955931
507132 10mg/ml	205000	252000	228500	33234	39.8058	46.1962	43.001	4.51864

## Sheet: HT1080 VIABILITY  7.3.2016
HT1080 CELLS 7.3.2016						ORIGINAL VSL#3 1mg/ml
T0	S1	S2				ORIGINAL VSL#3 5mg/ml
CONTROL	110000	110000				ORIGINAL VSL#3 10mg/ml
TM091 1mg/ml	110000	110000
TM091 5 mg/ml	110000	110000				NEWFOUND VSL#3 1mg/ml
TM091 10 mg/ml	110000	110000				NEWFOUND VSL#3 5mg/ml
507132 1mg/ml	110000	110000				NEWFOUND VSL#3 10mg/ml
507132 5mg/ml	110000	110000
507132 10mg/ml	110000	110000
HT1080 CELLS
12h	S1	S2	mean	sd	% SD vs mean	TTEST VS CONTROL	TTEST VS NEWFOUND
CONTROL	133500	131500	132500	1414.21	1.06733
TM091 1mg/ml	96600	94700	95650	1343.5	1.4046	0.0013981	0.0200223
TM091 5 mg/ml	82800	88510	85655	4037.58	4.71377	0.00414416	0.267511
TM091 10 mg/ml	68000	71900	69950	2757.72	3.94241	0.00122522	0.275762
507132 1mg/ml	140000	129000	134500	7778.17	5.78303	0.754744
507132 5mg/ml	80200	82000	81100	1272.79	1.56941	0.000684394
507132 10mg/ml	75200	72100	73650	2192.03	2.97628	0.000980993
HT1080 CELLS
24h	S1	S2	mean	sd	% SD vs mean	TTEST VS CONTROL	TTEST VS NEWFOUND
CONTROL	200400	197100	198750	2333.45	1.17406
TM091 1mg/ml	171600	177900	174750	4454.77	2.54923	0.0212557	0.0375691
TM091 5 mg/ml	146700	152700	149700	4242.64	2.8341	0.00483707	0.00615827
TM091 10 mg/ml	148200	149100	148650	636.396	0.428117	0.0011633	0.195276
507132 1mg/ml	196800	192100	194450	3323.4	1.70913	0.27296
507132 5mg/ml	188400	190100	189250	1202.08	0.635182	0.0361165
507132 10mg/ml	151600	157900	154750	4454.77	2.87869	0.00646821
HT1080 CELLS
48h	S1	S2	mean	sd	% SD vs mean	TTEST VS CONTROL	TTEST VS NEWFOUND
CONTROL	359800	389600	374700	21071.8	5.62364
TM091 1mg/ml	314000	312300	313150	1202.08	0.383868	0.0540691	0.667725
TM091 5 mg/ml	213900	208000	210950	4171.93	1.97769	0.00849468	0.00660068
TM091 10 mg/ml	101000	126100	113550	17748.4	15.6305	0.00551873	0.047019
507132 1mg/ml	303500	342000	322750	27223.6	8.43489	0.166417
507132 5mg/ml	293400	306700	300050	9404.52	3.13432	0.044603
507132 10mg/ml	198700	238800	218750	28355	12.9623	0.0247109
HT1080 CELLS	cellule morte 12 h				% cellule morte 12 h
12h	S1	S2	mean	sd	S1	S2	mean	sd
CONTROL	2009	1989	1999	14.1421	1.48256	1.49001	1.48628	0.0052694
TM091 1mg/ml	3010	4999	4004.5	1406.44	3.02178	5.01409	4.01794	1.40877
TM091 5mg/ml	3900	4750	4325	601.041	4.49827	5.09329	4.79578	0.420741
TM091 10mg/ml	4800	4904	4852	73.5391	6.59341	6.38508	6.48925	0.147306
507132 1mg/ml	2089	2005	2047	59.397	1.47021	1.53048	1.50034	0.0426178
507132 5mg/ml	2001	1993	1997	5.65685	2.43428	2.37282	2.40355	0.0434589
507132 10mg/ml	2015	2330	2172.5	222.739	2.6096	3.13046	2.87003	0.368305
HT1080 CELLS	cellule morte 24 h				cellule morte 24 h
24h	S1	S2	mean	sd	S1	S2	mean	sd
CONTROL	3011	2998	3004.5	9.19239	1.48025	1.49827	1.48926	0.0127361
TM091 1mg/ml	6001	5888	5944.5	79.9031	3.37892	3.20369	3.29131	0.123907
TM091 5mg/ml	12980	15300	14140	1640.49	8.12876	9.10714	8.61795	0.691823
TM091 10mg/ml	31090	29887	30488.5	850.649	17.3406	16.6979	17.0192	0.4545
507132 1mg/ml	4001	3859	3930	100.409	1.99252	1.96929	1.9809	0.0164264
507132 5mg/ml	3920	4001	3960.5	57.2756	2.03827	2.0613	2.04978	0.0162836
507132 10mg/ml	4700	2010	3355	1902.12	3.00704	1.25696	2.132	1.23749
HT1080 CELLS	cellule morte 48 h				cellule morte 48 h
48h	S1	S2	mean	sd	S1	S2	mean	sd
CONTROL	7900	8230	8065	233.345	2.14849	2.06872	2.10861	0.0564043
TM091 1mg/ml	10451	12900	11675.5	1731.7	3.22113	3.96679	3.59396	0.527259
TM091 5mg/ml	19800	19881	19840.5	57.2756	8.4724	8.72429	8.59835	0.178113
TM091 10mg/ml	20400	18000	19200	1697.06	16.804	12.4913	14.6476	3.04949
507132 1mg/ml	8000	7004	7502	704.278	2.56822	2.00685	2.28754	0.396945
507132 5mg/ml	8010	8200	8105	134.35	2.65751	2.604	2.63076	0.0378362
507132 10mg/ml	6900	6045	6472.5	604.576	3.35603	2.46891	2.91247	0.62729

## Sheet: HT1080 W.H. 14.3.2016 
W.H. HT1080 EXP 14.3.2016
File	ht 1080 t0	ht 1080 15 ore	ht 1080 15 ore vs. ht 1080 t0 (%)	mean	sd											0
nt t0 10x	63.796															1
nt t0 10x	65.958															5
ORIGINAL 100ul t0 10x	71.447															10
ORIGINAL100ul t0 10x	71.328
ORIGINAL 50ul t0 10x	66.246
ORIGINAL 50ul t0 10x	68.334
ORIGINAL 10ul t0 10x	69.145
ORIGINAL 10ul t0 10x	70.377
NEWFOUND 100ul t0 10x	58.009
NEWFOUND 100ul t0 10x	62.41
NEWFOUND 50ul t0 10x	65.981
NEWFOUND 50ul t0 10x	69.27
NEWFOUND 10ul t0 10x	64.599
NEWFOUND 10ul t0 10x	65.533
						TESTT vsNT	TESTT vs Newfound
nt15ore 10x		17.856	72.0108	76.1014	5.78495
nt15ore 10x		13.065	80.1919
ORIGINAL 100ul 15 ore10x		78.987	-10.5533	-10.1163	0.618046	0.00226896	0.00220545
ORIGINAL 100ul 15 ore10x		78.232	-9.67923
ORIGINAL 50ul 15 ore10x		49.38	25.4597	24.3661	1.54658	0.00663193	0.00703032
ORIGINAL 50ul 15 ore10x		52.431	23.2725
ORIGINAL 10ul 15 ore10x		48.032	30.5344	32.2507	2.42727	0.0100795	0.0139648
ORIGINAL 10ul 15 ore10x		46.472	33.9671
NEWFOUND 100ul 15 ore10x		20.653	64.3969	68.0477	5.16297	0.27961
NEWFOUND 100ul 15 ore10x		17.663	71.6984
NEWFOUND 50ul 15 ore10x		22.759	65.5067	69.1169	5.1055	0.328895
NEWFOUND 50ul 15 ore10x		18.892	72.727
NEWFOUND 10ul 15 ore10x		19.402	69.9655	66.2815	5.20997	0.216387
NEWFOUND 10ul 15 ore10x		24.511	62.5975

## Sheet: HT1080 CELL CYCLE 15.3.2016
HT1080	24 ORE
	CELL CYCLE PROFILE
Campione	G1	G2	S	MEAN G1	SD G1	MEAN G2	SD G2	MEAN S	SD S
Control	51.15	22.45	26.4	52.19	1.47078	22.45	0	25.36	1.47078
Control	53.23	22.45	24.32
Original	25.07	0.27	74.66	25.68	0.86267	2.89	3.70524	71.43	4.56791
Original	26.29	5.51	68.2
Newfound	33.91	15.63	50.46	33.465	0.629325	15.975	0.487904	50.555	0.13435
Newfound	33.02	16.32	50.65
HT1080	48 ORE
Campione	% Apoptosis	MEAN	SD
Control	1.19	1.305	0.162635
Control	1.42
Original	11.39	10.685	0.997021
Original	9.98
Newfound	7.52	7.225	0.417193
Newfound	6.93

[truncated: 19 more sheets: CACO-2 VIABILITY 21.3.2016, CaCo2 W.H. 21.3.2016, CACO2 CELL CYCLE 22.3.2016, CACO-2 VIABILITY 29.3.2016, CaCo2 W.H. 29.3.2016, CACO2 CELL CYCLE 30.3.2016, JURKAT CELL CYCLE 5.4.2016, HT1080 W.H. 11.4.2016, JURKAT CELL CYCLE 12.4.2016 , HT1080 CELL CYCLE 12.4.2016, CaCo2 W.H. 18.4.2016, CACO2 CELL CYCLE 19.4.2016, JURKAT CELL CYCLE 19.4.2016, HT1080 W.H. 26.4.2016, HT1080 CELL CYCLE 27.4.2016, OLIGONUCLEOSOMI 2.5.2016, OLIGONUCLEOSOMI 9.5.2016, OLIGONUCLEOSOMI 16.5.2016, SYTO13 16.5.2016]
